# Supplementary material for: MicroRNA Profiling Reveals an Abundant miR-200a-3p Promotes Skeletal Muscle Satellite Cell Development by Targeting TGF-β2 and Regulating the TGF-β2/SMAD Signaling Pathway
Source: Int J Mol Sci. 2020 May 5;21(9):3274. doi: 10.3390/ijms21093274 (PMC7247338; doi:10.3390/ijms21093274)
Supplement: Supplementary file 1 [file ijms-21-03274-s001.zip › Supplementary Tables.xlsx]

## Sheet: Table S1
Table S1.Summary of data generated from small RNA deep sequencing
Sample	Raw_reads	Length<18	Length>30	18≤Length≤30	Clean_reads	Q30(%)
E10-WL1	18846374	0.0336	0.0302	0.9362	17643967	99.24
E10-WL2	13454544	0.0131	0.0341	0.9528	12819566	99.13
E10-WL3	16937610	0.0225	0.0282	0.9493	16079739	99.07
E10-ROSS1	17591889	0.0167	0.0259	0.9574	16844091	99.07
E10-ROSS2	16446907	0.0172	0.0675	0.9153	15053486	99.21
E10-ROSS3	14542177	0.0194	0.0761	0.9045	13153083	99.13
E13-WL1	13197336	0.0334	0.0236	0.943	12445395	98.94
E13-WL2	18798115	0.0201	0.0189	0.961	18063215	99.23
E13-WL3	16023021	0.0332	0.0265	0.9403	15066179	99.18
E13-ROSS1	15606838	0.0286	0.0269	0.9445	14741157	99.09
E13-ROSS2	17956004	0.0629	0.0206	0.9165	16456106	99.18
E13-ROSS3	19127517	0.0294	0.0385	0.9321	17828982	99.24
E16-WL1	18990614	0.0186	0.0255	0.9559	18153166	99.18
E16-WL2	14884431	0.0167	0.0145	0.9688	14420033	99.21
E16-WL3	16472091	0.0477	0.0212	0.9311	15336916	99.2
E16-ROSS1	16940020	0.0259	0.0159	0.9582	16232730	99.21
E16-ROSS2	11727190	0.054	0.0175	0.9285	10888197	99.2
E16-ROSS3	15438132	0.0333	0.0271	0.9396	14505660	99.15
E19-WL1	17897950	0.0461	0.02	0.9339	16715293	99.27
E19-WL2	17068912	0.031	0.0239	0.9451	16132633	99.13
E19-WL3	14805396	0.0183	0.0261	0.9556	14147233	99.14
E19-ROSS1	16791097	0.0064	0.0204	0.9732	16340961	99.11
E19-ROSS2	15073187	0.0068	0.0369	0.9563	14415262	99.23
E19-ROSS3	18158228	0.0222	0.0198	0.958	17396366	99.13

## Sheet: Table S2
E10-ROSS1				E10-ROSS2				E10-ROSS3
Types	Number	Percentage		Types	Number	Percentage		Types	Number	Percentage
Total	17643967	1		Total	12819566	1		Total	16079739	1
rRNA	458468	0.026		rRNA	352116	0.0275		rRNA	349451	0.0217
scRNA	0	0		scRNA	0	0		scRNA	0	0
snRNA	4	0		snRNA	1	0		snRNA	4	0
snoRNA	52263	0.003		snoRNA	45442	0.0035		snoRNA	49299	0.0031
tRNA	84839	0.0048		tRNA	62634	0.0049		tRNA	71977	0.0045
Repbase	68239	0.0039		Repbase	43244	0.0034		Repbase	45480	0.0028
Unannotated	16980154	0.9623		Unannotated	12316129	0.9607		Unannotated	15563528	0.9679
E10-WL1				E10-WL2				E10-WL3
Types	Number	Percentage		Types	Number	Percentage		Types	Number	Percentage
Total	16844091	1		Total	15053486	1		Total	13153083	1
rRNA	535515	0.0318		rRNA	1340199	0.089		rRNA	1898663	0.1444
scRNA	0	0		scRNA	0	0		scRNA	0	0
snRNA	3	0		snRNA	2	0		snRNA	10	0
snoRNA	61468	0.0036		snoRNA	88770	0.0059		snoRNA	69441	0.0053
tRNA	112151	0.0067		tRNA	165818	0.011		tRNA	139131	0.0106
Repbase	77380	0.0046		Repbase	110657	0.0074		Repbase	204337	0.0155
Unannotated	16057574	0.9533		Unannotated	13348040	0.8867		Unannotated	10841501	0.8242
E13-ROSS1				E13-ROSS2				E13-ROSS3
Types	Number	Percentage		Types	Number	Percentage		Types	Number	Percentage
Total	12445395	1		Total	18063215	1		Total	15066179	1
rRNA	302356	0.0243		rRNA	505779	0.028		rRNA	503712	0.0334
scRNA	0	0		scRNA	0	0		scRNA	0	0
snRNA	7	0		snRNA	1	0		snRNA	3	0
snoRNA	39651	0.0032		snoRNA	53823	0.003		snoRNA	53031	0.0035
tRNA	81198	0.0065		tRNA	105742	0.0059		tRNA	140120	0.0093
Repbase	116899	0.0094		Repbase	136346	0.0075		Repbase	78486	0.0052
Unannotated	11905284	0.9566		Unannotated	17261524	0.9556		Unannotated	14290827	0.9486
E13-WL1				E13-WL2				E13-WL3
Types	Number	Percentage		Types	Number	Percentage		Types	Number	Percentage
Total	14741157	1		Total	16456106	1		Total	17828982	1
rRNA	464345	0.0315		rRNA	820336	0.0498		rRNA	744395	0.0418
scRNA	0	0		scRNA	0	0		scRNA	0	0
snRNA	5	0		snRNA	3	0		snRNA	5	0
snoRNA	55305	0.0038		snoRNA	63035	0.0038		snoRNA	57158	0.0032
tRNA	90477	0.0061		tRNA	115423	0.007		tRNA	128331	0.0072
Repbase	110614	0.0075		Repbase	122378	0.0074		Repbase	94991	0.0053
Unannotated	14020411	0.9511		Unannotated	15334931	0.932		Unannotated	16804102	0.9425
E16-ROSS1				E16-ROSS2				E16-ROSS3
Types	Number	Percentage		Types	Number	Percentage		Types	Number	Percentage
Total	18153166	1		Total	14420033	1		Total	15336916	1
rRNA	895167	0.0493		rRNA	638024	0.0442		rRNA	1392691	0.0908
scRNA	0	0		scRNA	0	0		scRNA	0	0
snRNA	1	0		snRNA	3	0		snRNA	1	0
snoRNA	61196	0.0034		snoRNA	37410	0.0026		snoRNA	51413	0.0034
tRNA	115806	0.0064		tRNA	104599	0.0073		tRNA	74632	0.0049
Repbase	92294	0.0051		Repbase	61656	0.0043		Repbase	100725	0.0066
Unannotated	16988702	0.9358		Unannotated	13578341	0.9416		Unannotated	13717454	0.8943
E16-WL1				E16-WL2				E16-WL3
Types	Number	Percentage		Types	Number	Percentage		Types	Number	Percentage
Total	16232730	1		Total	10888197	1		Total	14505660	1
rRNA	668128	0.0412		rRNA	654257	0.0601		rRNA	813570	0.0561
scRNA	0	0		scRNA	0	0		scRNA	0	0
snRNA	5	0		snRNA	4	0		snRNA	2	0
snoRNA	45088	0.0028		snoRNA	41178	0.0038		snoRNA	49244	0.0034
tRNA	84719	0.0052		tRNA	49075	0.0045		tRNA	67116	0.0046
Repbase	63863	0.0039		Repbase	66617	0.0061		Repbase	93878	0.0065
Unannotated	15370927	0.9469		Unannotated	10077066	0.9255		Unannotated	13481850	0.9294
E19-ROSS1				E19-ROSS2				E19-ROSS3
Types	Number	Percentage		Types	Number	Percentage		Types	Number	Percentage
Total	16715293	1		Total	16132633	1		Total	14147233	1
rRNA	1321860	0.0791		rRNA	1579850	0.0979		rRNA	544401	0.0385
scRNA	0	0		scRNA	0	0		scRNA	0	0
snRNA	7	0		snRNA	4	0		snRNA	1	0
snoRNA	46778	0.0028		snoRNA	55294	0.0034		snoRNA	49607	0.0035
tRNA	88570	0.0053		tRNA	74010	0.0046		tRNA	63815	0.0045
Repbase	101772	0.0061		Repbase	94733	0.0059		Repbase	36639	0.0026
Unannotated	15156306	0.9067		Unannotated	14328742	0.8882		Unannotated	13452770	0.9509
E19-WL1				E19-WL2				E19-WL3
Types	Number	Percentage		Types	Number	Percentage		Types	Number	Percentage
Total	16340961	1		Total	14415262	1		Total	17396366	1
rRNA	486146	0.0298		rRNA	571175	0.0396		rRNA	726325	0.0418
scRNA	0	0		scRNA	0	0		scRNA	0	0
snRNA	3	0		snRNA	4	0		snRNA	1	0
snoRNA	60299	0.0037		snoRNA	71379	0.005		snoRNA	53385	0.0031
tRNA	57136	0.0035		tRNA	102028	0.0071		tRNA	47360	0.0027
Repbase	31431	0.0019		Repbase	54746	0.0038		Repbase	55007	0.0032
Unannotated	15705946	0.9611		Unannotated	13615930	0.9445		Unannotated	16514288	0.9492

## Sheet: Table S3
#ID	E10-WL1	E10-WL2	E10-WL3	E10-ROSS1	E10-ROSS2	E10-ROSS3	PValue	FDR	log2FC	regulated		#ID	E13-WL1	E13-WL2	E13-WL3	E13-ROSS1	E13-ROSS2	E13-ROSS3	PValue	FDR	log2FC	regulated		#ID	E16-WL1	E16-WL2	E16-WL3	E16-ROSS1	E16-ROSS2	E16-ROSS3	PValue	FDR	log2FC	regulated		#ID	E19-WL1	E19-WL2	E19-WL3	E19-ROSS1	E19-ROSS2	E19-ROSS3	PValue	FDR	log2FC	regulated
gga-miR-135a-1-3p	2.34	4.78	2.95	0.94	1.42	0.66	0.00421791	0.184383	-1.77379	down		gga-miR-135a-2-3p	2.17	1.36	1.43	0.99	0.11	0.42	0.0498493	0.953367	-1.6082	down		gga-miR-1453	0.77	1.19	1.07	0.11	0.18	0	0.000836305	0.10801	-3.31732	down		gga-miR-122-5p	177.93	9.86	271.12	39.49	5.8	33.54	0.00605261	0.358471	-2.54104	down
gga-miR-1551-3p	1.5	1.86	2.32	0	0.13	0.16	2.1e-05	0.0032086	-4.28279	down		gga-miR-137-3p	1.09	1.36	1.43	0.5	0.34	0.21	0.0302378	0.834533	-1.82915	down		gga-miR-1551-3p	1.64	2.38	0.67	0.55	0.36	0.52	0.0181955	0.776904	-1.70893	down		gga-miR-155	1.06	0.79	0.67	2.45	2.56	1.74	0.0146347	0.52685	1.38552	up
gga-miR-1551-5p	19.51	42.05	34.54	2.91	4.14	2.95	1.86e-10	1.14e-07	-3.32772	down		gga-miR-1458	5.12	3.97	5.99	3.23	1.57	1.89	0.0408168	0.885934	-1.09745	down		gga-miR-1551-5p	18.38	16.92	9.89	10.02	1.43	7.47	0.0333195	1	-1.27956	down		gga-miR-1551-3p	0.71	0.26	1.2	0.12	0.13	0	0.00776104	0.397848	-2.95599	down
gga-miR-1556	0	0	0	0.31	0.39	0.49	0.0240396	0.525438	4.75422	up		gga-miR-1551-5p	16.92	19.95	23.7	0.75	11.75	1.58	0.00685046	0.306767	-2.13622	down		gga-miR-1560-3p	12.58	25.12	25.79	17.5	2.5	2.83	0.0335431	1	-1.50801	down		gga-miR-1551-5p	9.22	3.94	10.83	0.23	0.81	0.22	5.26e-10	2.41e-07	-4.25404	down
gga-miR-1563	3.19	1.99	2	4.68	7.63	6.89	0.00963298	0.298951	1.31661	up		gga-miR-1556	0	0	0	0.75	0.22	0.21	0.0338227	0.877533	4.81787	up		gga-miR-1563	1.53	1.32	0.94	3.08	3.22	2.19	0.031865	1	1.09061	up		gga-miR-1596-5p	0.12	0	0	0.23	0.4	0.54	0.0321263	0.737299	2.83472	up
gga-miR-1569	0	0.8	0	0.94	1.81	2.95	0.0131409	0.382962	2.7858	up		gga-miR-1574-5p	0.78	0.1	0.39	0	0	0	0.0398529	0.885934	-4.7987	down		gga-miR-1663-5p	0	0	0	1.32	0.72	0.9	6.61e-05	0.0101057	5.95415	up		gga-miR-1618-5p	0	0	0	0.82	0.54	1.42	3.99e-05	0.00732933	5.94816	up
gga-miR-1602	2.81	1.86	1.47	0.73	1.16	0.33	0.0313862	0.600481	-1.50584	down		gga-miR-1583	0.16	0.1	1.3	0	0	0	0.0339351	0.877533	-5.08124	down		gga-miR-1682	0	0	0	6.06	4.47	4.77	2.82e-16	1.3e-13	8.29369	up		gga-miR-1663-3p	0.83	0	0	2.1	1.21	1.31	0.00721242	0.397848	2.35815	up
gga-miR-1609	1.78	2.12	3.58	0	0.65	0	0.000117637	0.0104181	-3.52413	down		gga-miR-1602	1.24	1.74	1.04	0.62	0.34	0	0.029682	0.834533	-2.04422	down		gga-miR-1684b-3p	0	0	0.13	0	27.89	0	0.00146059	0.141139	7.22078	up		gga-miR-1663-5p	0	0	0	0.7	0.54	0.44	0.000927699	0.11355	5.21367	up
gga-miR-1628	0.66	0	0	2.91	0.65	0.82	0.0341629	0.614933	2.56135	up		gga-miR-1618-5p	0	0	0	2.11	2.13	0.32	4.84e-05	0.00808583	6.69668	up		gga-miR-1744-3p	0.33	0.93	0.94	19.93	10.73	1.03	3.75e-05	0.00689183	3.79093	up		gga-miR-1664-3p	2.25	1.05	1.74	0.12	0.67	0.65	0.0113442	0.472368	-1.78497	down
gga-miR-1655-5p	0.19	0.13	0.53	1.87	1.16	0.98	0.012018	0.355888	2.15027	up		gga-miR-1626-5p	1.71	2.42	1.56	0.87	0.22	0.42	0.0151104	0.540501	-1.8588	down		gga-miR-1779	12.36	19.83	18.3	8.7	7.15	7.34	0.0031	0.258709	-1.17836	down		gga-miR-1682	0	0	0	0	2.02	1.2	0.000668713	0.0906079	6.13371	up
gga-miR-1663-5p	0	0	0	1.46	0.91	1.48	2.5e-05	0.00327798	6.43375	up		gga-miR-1655-5p	0.31	0.1	0	1.24	0.89	0.53	0.0117346	0.468362	2.70581	up		gga-miR-1792	0.44	0.53	0.13	0	0	0	0.0169995	0.761246	-4.60277	down		gga-miR-1684b-3p	0	0	0	0	11.34	12.74	1.94e-06	0.000446186	9.03074	up
gga-miR-1668-3p	2.34	1.99	2.84	0.62	1.55	0.82	0.0301378	0.600481	-1.33459	down		gga-miR-1663-3p	0	1.65	0	3.23	0.89	4.73	0.0410155	0.885934	2.32983	up		gga-miR-1798-3p	6.02	5.02	7.62	0.55	0.89	0.13	7.82e-10	2.39e-07	-3.65118	down		gga-miR-1696	0	0	0	0.12	0.4	0.44	0.0243655	0.697022	4.43683	up
gga-miR-1671	0.47	0.53	0.42	0	0	0.16	0.0413241	0.668422	-3.09259	down		gga-miR-1663-5p	0.16	0	0	2.36	2.91	0	0.00148863	0.0976117	4.92327	up		gga-miR-1798-5p	1.86	2.91	2.27	0.55	0	0	7e-06	0.00142707	-3.41052	down		gga-miR-1703-5p	1.18	1.05	1.61	0.82	0.13	0.33	0.0304594	0.731707	-1.53442	down
gga-miR-1682	0	0	0	0	0	3.45	0.020652	0.486116	6.21226	up		gga-miR-1666	1.4	1.26	3.52	3.97	5.48	6.2	0.0108771	0.453873	1.41797	up		gga-miR-1799	0.22	0.93	0.27	0	0	0	0.0102924	0.67489	-4.93635	down		gga-miR-1729-3p	2.01	1.18	1.87	0.23	0.54	0.87	0.0130929	0.490582	-1.58922	down
gga-miR-1706	0	0.27	0.11	1.25	2.98	0.82	0.000547732	0.0386783	3.66256	up		gga-miR-1682	0	0	0	0	7.94	6.51	5.78e-06	0.00106189	8.34634	up		gga-miR-187-3p	166.06	175.94	160.19	7.05	17.34	6.18	4.35e-16	1.6e-13	-4.11152	down		gga-miR-1737	8.39	5.26	5.75	2.69	1.35	3.7	0.0086677	0.397848	-1.31282	down
gga-miR-1769-3p	12.94	6.63	8.85	35.39	33.26	55.47	2.37e-05	0.00327798	2.04468	up		gga-miR-1684b-3p	0	0.1	0	0	51.24	0	0.000705408	0.05631	8.24762	up		gga-miR-187-5p	4.27	3.83	2.81	0	0.54	0	1.66e-09	4.36e-07	-4.60985	down		gga-miR-1769-3p	5.67	6.97	2.27	17.41	10.66	11.33	0.00565178	0.345889	1.38842	up
gga-miR-1769-5p	0.75	0.8	0.63	2.71	1.81	5.58	0.0021816	0.117807	2.10684	up		gga-miR-1779	25.3	20.92	19.41	13.91	8.39	7.77	0.0217995	0.667063	-1.06863	down		gga-miR-194	5.03	4.89	7.88	6.72	24.85	10.31	0.0334377	1	1.15161	up		gga-miR-1773-5p	0.95	0.13	0.13	0	0	0	0.0209064	0.661795	-4.78572	down
gga-miR-1779	35.54	23.75	47.18	17.69	9.06	24.94	0.0323789	0.600481	-1.09711	down		gga-miR-1798-3p	12.26	10.94	13.28	0.5	0.45	0.74	3.76e-14	1.73e-11	-4.3385	down		gga-miR-200a-3p	21	46.13	324.12	83.89	12.33	21	0.0492606	1	-1.8061	down		gga-miR-1779	11.94	12.75	13.24	9.23	3.64	4.25	0.0137708	0.505662	-1.15303	down
gga-miR-1781-3p	7.32	4.11	3.48	1.25	1.68	2.95	0.0149355	0.411664	-1.45077	down		gga-miR-1798-5p	4.5	5.91	4.69	0	0.11	0.21	4.6e-11	1.69e-08	-5.28273	down		gga-miR-215-5p	57.1	48.91	55.85	61.21	283.34	94.94	0.0113283	0.700366	1.37197	up		gga-miR-1798-3p	5.56	5.39	2.54	3.04	0.13	0.11	0.0264488	0.697022	-2.03316	down
gga-miR-1798-3p	16.79	10.48	12.53	0.62	0.91	1.64	8.41e-11	7.72e-08	-3.75852	down		gga-miR-187-3p	414.75	219.96	204.48	23.6	16.33	96.75	0.000251015	0.0256367	-2.52742	down		gga-miR-217-5p	11.81	14.81	19.64	26.86	46.66	46.12	0.00170086	0.156139	1.29826	up		gga-miR-1798-5p	2.01	1.58	0.8	0.7	0	0.22	0.00485137	0.318112	-2.17939	down
gga-miR-1798-5p	9.47	3.05	6.74	0.83	0.52	0	1.16e-06	0.000356469	-3.7464	down		gga-miR-187-5p	7.14	3.87	5.47	0.75	0	1.89	0.0016362	0.100136	-2.50516	down		gga-miR-3529	24.07	23.66	35.81	22.46	3.75	7.73	0.0265804	0.894292	-1.3347	down		gga-miR-187-3p	53.32	45.61	51.09	3.5	3.78	13.83	1.51e-06	0.000446186	-2.81963	down
gga-miR-1800	6	6.37	5.27	2.91	3.24	2.13	0.0182827	0.447561	-1.14488	down		gga-miR-200a-3p	167.02	571.35	454.93	204.69	16.11	104.73	0.0205518	0.639545	-1.78515	down		gga-miR-6604-5p	5.69	2.78	1.34	0.88	0	1.8	0.0148117	0.724011	-1.8434	down		gga-miR-187-5p	2.01	1.18	0.27	0.12	0.27	0.44	0.0296322	0.731707	-2.01383	down
gga-miR-1802	0	0	0	0.62	0.13	0.49	0.0338365	0.614933	4.86943	up		gga-miR-216b	9.93	8.23	8.34	16.89	34.46	7.67	0.0353212	0.885934	1.1594	up		gga-miR-6663-5p	2.95	1.72	0.53	0.55	1.07	0.26	0.0471631	1	-1.55228	down		gga-miR-217-5p	13.6	21.95	21.4	45.68	38.06	35.29	0.00834445	0.397848	1.05327	up
gga-miR-302d	1.97	1.86	3.16	0.73	0.91	0.98	0.0169167	0.431375	-1.47908	down		gga-miR-217-5p	30.89	27.12	43.63	61.11	112.32	34.98	0.0304541	0.834533	1.06389	up		gga-miR-7438-5p	0.77	1.19	1.2	3.63	1.07	4.77	0.0143899	0.724011	1.54429	up		gga-miR-222b-5p	0.47	0.66	0	0	0	0	0.0306871	0.731707	-4.68095	down
gga-miR-34a-3p	0.38	0.4	0.21	0	0	0	0.0370455	0.633402	-4.57508	down		gga-miR-383-5p	39.12	35.26	60.3	114.52	133.46	91.6	0.000948421	0.0725542	1.3918	up		gga-miR-7449-3p	0.66	0.79	1.34	0.33	0	0.13	0.01326	0.721612	-2.37055	down		gga-miR-24-5p	1.89	1.31	1.07	4.32	2.29	2.83	0.033127	0.741725	1.12517	up
gga-miR-3525	117.98	103.47	65.4	35.49	40.63	54.65	0.00672419	0.251951	-1.21964	down		gga-miR-429-3p	27.63	54.05	55.22	28.69	3.8	9.87	0.0198043	0.636773	-1.60075	down		unconservative_NC_006088.4_197934	4.81	2.25	4.81	1.43	2.32	1.42	0.014985	0.724011	-1.27464	down		gga-miR-3529	15.37	14.98	22.34	4.67	8.1	9.26	0.0043928	0.30738	-1.26081	down
gga-miR-3529	88.81	37.41	68.24	32.68	49.43	13.13	0.0480288	0.728767	-1.10003	down		gga-miR-551-5p	1.24	1.65	0.39	0.12	0.22	0.21	0.0156104	0.540501	-2.45668	down		unconservative_NC_006088.4_283162	0	0	0	1.87	0.54	0	0.00403027	0.321721	5.69	up		gga-miR-449a	24.94	7.89	6.42	6.31	4.99	5.12	0.0253825	0.697022	-1.25716	down
gga-miR-6543-5p	0.66	0.13	0.74	0.1	0	0	0.0437644	0.683457	-3.28769	down		gga-miR-6548-3p	3.1	5.62	7.29	2.48	2.68	1.89	0.0319415	0.849922	-1.1361	down		unconservative_NC_006088.4_28620	0	0	0	1.65	0.36	1.29	7.71e-05	0.0108953	6.13478	up		gga-miR-449c-3p	1.06	0.66	0.27	0	0.13	0	0.0045203	0.30738	-3.62362	down
gga-miR-6552-3p	0.09	0	0	0	0	4.43	0.0287059	0.592352	4.81171	up		gga-miR-6559-3p	0.16	0.97	0.39	0	0.11	0	0.0484538	0.953367	-3.37057	down		unconservative_NC_006088.4_30062	0.33	0.4	0.53	0	0	0	0.00775969	0.547954	-4.77839	down		gga-miR-489-5p	0.24	0.53	0	0.82	0.4	1.42	0.0435877	0.917334	1.74448	up
gga-miR-6572-5p	0	0.13	0	0.62	1.04	0.33	0.0154166	0.411664	3.64199	up		gga-miR-6582-5p	3.73	2.42	1.43	0.5	0	0	7.37e-05	0.0112696	-3.83874	down		unconservative_NC_006089.4_449420	0	0	0	0.77	0.18	0.64	0.00457297	0.349832	5.12308	up		gga-miR-490-3p	2.13	3.94	2.27	6.43	4.59	5.99	0.029073	0.731707	1.01916	up
gga-miR-6604-5p	9.85	11.94	9.37	0	5.18	5.09	0.0439259	0.683457	-1.73351	down		gga-miR-6615-3p	0.31	1.55	1.04	3.97	2.91	2.94	0.00807746	0.353101	1.73035	up		unconservative_NC_006090.4_550227	0.22	0	0	1.1	1.07	0.26	0.0115722	0.700366	3.05469	up		gga-miR-6548-5p	1.54	1.18	1.07	0	0.81	0.44	0.0345339	0.763906	-1.61587	down
gga-miR-6659-3p	2.16	2.12	3.05	0.83	1.16	0.82	0.0177793	0.441119	-1.4304	down		gga-miR-6645-5p	0.31	0.1	0.78	1.24	1.23	1.16	0.0462693	0.953367	1.69417	up		unconservative_NC_006090.4_558989	11.71	12.69	12.83	0	5.9	0	0.0224675	0.825006	-2.75764	down		gga-miR-6549-5p	1.3	0.39	1.2	0	0.4	0.22	0.0166154	0.564924	-2.18964	down
gga-miR-6663-5p	1.41	2.79	8.53	2.08	1.16	0.33	0.0232284	0.520089	-1.79439	down		gga-miR-6680-3p	0	1.84	0.78	0.12	0	0	0.0158971	0.540501	-4.0715	down		unconservative_NC_006090.4_579189	1.2	0.93	0.94	1.32	2.86	3.48	0.0314293	1	1.22716	up		gga-miR-6552-3p	0	0	0	0.12	0.13	0.87	0.0299507	0.731707	4.69394	up
gga-miR-6685-3p	1.13	1.06	0.95	0	0	0	6.18e-05	0.00708685	-6.20553	down		gga-miR-7443-5p	0.31	0.29	0.65	0	0	0	0.0250587	0.74206	-4.82642	down		unconservative_NC_006091.4_820237	0	0	0	0.99	0.54	0.39	0.00120924	0.123343	5.35254	up		gga-miR-6565-3p	2.25	1.45	1.2	0.58	0.27	0.87	0.0227495	0.697022	-1.46031	down
gga-miR-6705-5p	1.31	0.66	0.42	0.31	0.13	0	0.0459163	0.708422	-2.26943	down		gga-miR-7460-3p	4.19	1.36	4.04	1.12	1.23	1.16	0.0301986	0.834533	-1.35022	down		unconservative_NC_006091.4_855652	0.22	0.13	0.8	1.43	2.68	1.03	0.00954844	0.649294	2.04701	up		gga-miR-6586-5p	0	0	0	0.23	0.81	1.09	0.00069091	0.0906079	5.56238	up
gga-miR-7438-5p	2.53	1.19	2.42	2.6	13.72	6.4	0.00626075	0.244569	1.76088	up		unconservative_NC_006088.4_101928	0.16	0.48	0.39	0	0	0	0.0417178	0.890626	-4.61989	down		unconservative_NC_006091.4_862777	0	0	0	0	0.89	0.39	0.04143	1	4.67014	up		gga-miR-7438-5p	0.71	0.92	0.54	2.92	2.02	2.4	0.00241096	0.201205	1.73603	up
gga-miR-7443-5p	1.78	0.66	0.84	0.21	0.39	0	0.015471	0.411664	-2.40212	down		unconservative_NC_006088.4_112454	0.47	0.19	0.26	1.12	1.12	0.95	0.0403994	0.885934	1.84515	up		unconservative_NC_006091.4_879249	0.55	2.38	1.2	60.44	58.99	52.04	4.81e-22	4.42e-19	5.31736	up		gga-miR-7465-3p	1.42	1.97	2.01	0.23	0.27	1.31	0.0265749	0.697022	-1.51419	down
gga-miR-7472-5p	5.25	4.25	7.9	1.46	1.16	2.3	0.000652609	0.0443774	-1.89263	down		unconservative_NC_006088.4_113332	0.47	0.19	0.26	1.12	1.12	0.95	0.0401133	0.885934	1.84524	up		unconservative_NC_006092.4_914232	0.44	0.93	0.27	0.11	0	0	0.0148869	0.724011	-3.26559	down		gga-miR-7472-5p	1.3	1.71	1.34	1.05	0.13	0.44	0.0461115	0.951244	-1.38055	down
gga-miR-9-3p	21.48	354.99	12.74	13.32	12.03	16.74	0.000813942	0.0533713	-3.30128	down		unconservative_NC_006088.4_141123	2.02	0.29	0.91	0.5	0	0	0.043877	0.925956	-2.53254	down		unconservative_NC_006092.4_937705	1.64	1.45	0.53	0.44	0.18	0.26	0.0164589	0.755465	-1.98112	down		unconservative_NC_006088.4_141123	0.47	0.26	0.54	0	0	0	0.00649182	0.372468	-4.8374	down
gga-miR-9-5p	629.18	6560.19	411.13	633.65	730.73	813.14	0.0204647	0.486116	-1.90104	down		unconservative_NC_006088.4_256658	0	0	0	1.86	2.13	0.11	0.000251341	0.0256367	6.53645	up		unconservative_NC_006092.4_970919	0	0	0	1.1	1.61	1.16	4.35e-06	0.00099724	6.29633	up		unconservative_NC_006088.4_14577	2.6	2.89	1.2	0.47	0.13	0.87	0.00162208	0.168779	-2.11501	down
unconservative_NC_006088.4_164068	0.19	0	0.11	1.46	4.01	1.97	2.69e-06	0.000618413	4.28103	up		unconservative_NC_006088.4_28620	0	0	0	3.35	1.9	1.58	7.58e-08	2.32e-05	7.309	up		unconservative_NC_006093.4_1080472	0	0	0	0	2.15	0	0.037783	1	5.41438	up		unconservative_NC_006088.4_194342	0	0	0	2.45	1.21	1.42	1.19e-07	4.35e-05	6.79404	up
unconservative_NC_006088.4_194342	0	0	0	1.35	2.33	2.79	1.65e-07	6.05e-05	7.14271	up		unconservative_NC_006088.4_93967	0	0	0	0.25	0.45	0.32	0.0357527	0.885934	4.59018	up		unconservative_NC_006095.4_1180089	0.55	0	0	0.99	0.54	1.29	0.0267898	0.894292	2.1497	up		unconservative_NC_006088.4_205510	1.77	0.92	1.47	0.7	0.13	0.11	0.00854608	0.397848	-2.088	down
unconservative_NC_006088.4_197934	3.66	4.25	7.48	14.78	16.95	4.1	0.0496518	0.741339	1.17359	up		unconservative_NC_006089.4_355132	0	0.19	0	1.99	0.56	0.63	0.00462511	0.223466	3.58022	up		unconservative_NC_006097.4_1318066	0.33	0.13	0.94	0	0	0	0.0118253	0.700366	-4.92878	down		unconservative_NC_006088.4_256658	0	0	0	0.35	0.13	0.65	0.0162551	0.563102	4.71111	up
unconservative_NC_006088.4_205510	2.25	0.66	2.21	0.62	0.52	0.16	0.0164457	0.425271	-1.94578	down		unconservative_NC_006089.4_371461	0	0	0	0.87	2.24	1.68	3.74e-06	0.000762952	6.78109	up		unconservative_NC_006101.4_1512304	0.66	0.53	0.27	0	0	0.13	0.0239185	0.844505	-3.10119	down		unconservative_NC_006089.4_371461	0	0	0.27	0.23	0.27	1.2	0.0469767	0.958326	2.54394	up
unconservative_NC_006088.4_256658	0	0	0	3.85	0	1.31	0.000493456	0.0362394	6.92573	up		unconservative_NC_006090.4_553365	0	0	0	1.99	1.45	0	0.00186915	0.110702	6.30334	up		unconservative_NC_006101.4_1512769	0.22	0.93	0	0	0	0	0.0469694	1	-4.64909	down		unconservative_NC_006089.4_412403	0.24	1.05	0.67	0	0	0.11	0.00545488	0.34535	-3.60383	down
unconservative_NC_006088.4_283162	0	0	0	0.1	1.55	1.97	0.00089354	0.0565703	6.27709	up		unconservative_NC_006090.4_558989	23.9	21.89	25.27	0	0	9.56	0.0378876	0.885934	-2.77059	down		unconservative_NC_006102.4_1537807	92	13.48	26.32	9.58	19.66	8.76	0.00530762	0.389792	-1.82838	down		unconservative_NC_006089.4_468404	2.36	0.92	1.07	0.47	0.27	0.33	0.00935937	0.409138	-1.99249	down
unconservative_NC_006088.4_28620	0	0	0	1.77	4.14	0	0.000209703	0.0160423	7.03504	up		unconservative_NC_006090.4_628263	9.16	15.79	11.59	4.84	7.83	3.36	0.0191395	0.636773	-1.17923	down		unconservative_NC_006102.4_1554635	0.33	0.26	0.4	0	0	0	0.020495	0.800613	-4.45691	down		unconservative_NC_006089.4_534567	2.01	0.53	2.81	1.05	0.54	0.22	0.036411	0.792003	-1.55278	down
unconservative_NC_006088.4_39003	0.66	0.4	0.11	0	0	0	0.0355495	0.621609	-4.82505	down		unconservative_NC_006091.4_879249	1.4	2.13	1.82	53.9	71.93	59.67	3.37e-23	3.1e-20	5.1207	up		unconservative_NC_006112.3_1775274	0.11	0.13	0	3.85	2.32	0	0.00107326	0.115912	4.37777	up		unconservative_NC_006090.4_550227	0.12	0	0	0.93	0.67	0.54	0.00192221	0.176459	3.66263	up
unconservative_NC_006089.4_371461	0	0	0	0.62	0.39	0.66	0.00667231	0.251951	5.25129	up		unconservative_NC_006092.4_888931	6.05	4.75	7.94	1.86	3.8	2.73	0.0263563	0.768098	-1.10021	down		unconservative_NC_006113.4_1795050	0.98	1.59	1.07	0.11	0	0	4.44e-05	0.00741229	-4.39808	down		unconservative_NC_006090.4_553365	0	0	0	1.99	0	0	0.0260476	0.697022	5.45052	up
unconservative_NC_006089.4_380125	0.19	0.66	0.32	0	0	0	0.0314794	0.600481	-4.78526	down		unconservative_NC_006092.4_937705	3.26	2.32	2.34	0.37	0.67	0.21	0.000178941	0.0206238	-2.58718	down		unconservative_NC_006114.4_1819481	0.77	0.79	0	0	0	0.13	0.0423949	1	-3.19432	down		unconservative_NC_006090.4_558989	4.49	7.36	7.36	0	0	3.27	0.0237264	0.697022	-2.51506	down
unconservative_NC_006089.4_428709	0.66	0.93	0.11	0	0	0.16	0.0364039	0.630542	-3.32922	down		unconservative_NC_006092.4_962291	3.41	2.03	3	0.99	1.45	0	0.0246093	0.740699	-1.75012	down		unconservative_NC_006115.4_1842829	9.95	9.65	10.15	0	0	0	5.27e-24	9.68e-21	-9.2997	down		unconservative_NC_006091.4_756489	0.12	0	0	7.24	0	4.68	2.86e-05	0.00583818	6.12645	up
unconservative_NC_006090.4_550227	0.19	0	0.53	1.98	0.65	0.98	0.0288099	0.592352	2.22106	up		unconservative_NC_006092.4_970919	0.47	0	0.39	1.37	2.01	1.68	0.00273904	0.153074	2.68374	up		unconservative_NC_006126.4_1854386	0	0.13	0.13	0.44	0.54	0.9	0.0200725	0.800613	2.63311	up		unconservative_NC_006091.4_837276	1.3	0.92	0.4	9.46	0.67	9.69	0.000637275	0.0906079	2.89161	up
unconservative_NC_006090.4_643491	0.75	1.59	0.42	0.1	0.13	0	0.00598372	0.238828	-3.29802	down		unconservative_NC_006093.4_1016875	0.78	0.29	0.13	0	0	0	0.0381985	0.885934	-4.76558	down		unconservative_NC_006127.4_1914485	0	0.13	0.13	0.44	0.54	0.9	0.0199286	0.800613	2.63323	up		unconservative_NC_006091.4_879249	0.59	0.66	1.61	39.84	37.12	42.69	2.04e-23	3.74e-20	5.37361	up
unconservative_NC_006090.4_697142	0.38	0.66	0.32	0.1	0	0	0.0477319	0.728767	-3.09236	down		unconservative_NC_006095.4_1214260	0.16	0.1	0.13	0.5	0.56	0.84	0.0456054	0.951494	2.27653	up		unconservative_NC_006127.4_1923257	11.71	12.95	12.83	0	5.9	0	0.022027	0.825006	-2.76796	down		unconservative_NC_006092.4_1005556	18.92	20.37	10.03	5.61	6.88	8.06	0.00447118	0.30738	-1.26652	down
unconservative_NC_006090.4_720185	4.13	2.65	5.05	0	0.65	0.82	2.97e-05	0.0036371	-3.16235	down		unconservative_NC_006096.4_1283986	0.62	0	1.69	0	0	0	0.0123159	0.474272	-5.63135	down		unconservative_NT_459504.1_731418	0	0	0	0.33	0.36	0.52	0.0124223	0.712732	4.67089	up		unconservative_NC_006092.4_937705	0.83	0.53	2.01	0.23	0	0.11	0.00159654	0.168779	-3.08579	down
unconservative_NC_006091.4_756489	0	0	0	0	0	4.76	0.00976965	0.298951	6.67654	up		unconservative_NC_006097.4_1318066	0.47	1.26	1.69	0	0.34	0	0.00650411	0.298539	-3.17675	down		unconservative_NT_459802.1_882291	1.31	0.79	2	0.33	0	0.13	0.00100178	0.114954	-2.92439	down		unconservative_NC_006092.4_970919	0.24	0	0	0.35	0.94	0.76	0.0093324	0.409138	2.808	up
unconservative_NC_006091.4_813051	2.44	3.32	1.37	4.37	7.25	5.58	0.0278111	0.58691	1.18425	up		unconservative_NC_006100.4_1461962	1.09	1.26	0.39	0	0.11	0	0.00275134	0.153074	-4.15555	down		unconservative_NT_463593.1_1977017	0	0.13	0.13	0.44	0.54	0.9	0.0198065	0.800613	2.63332	up		unconservative_NC_006095.4_1180089	0	0	0	1.29	0.94	1.2	1.73e-06	0.000446186	6.23515	up
unconservative_NC_006091.4_820237	0.28	0.13	0	5.1	3.24	0	0.00194059	0.107967	4.13691	up		unconservative_NC_006100.4_1470651	10.71	9.4	6.64	3.85	3.24	3.15	0.00600744	0.282812	-1.33915	down		unconservative_NT_464230.1_1986395	14.99	2.64	3.07	2.53	1.43	2.71	0.0153808	0.72408	-1.64328	down		unconservative_NC_006095.4_1214260	0.24	1.84	0.54	0.23	0.27	0	0.0318724	0.737299	-2.32567	down
unconservative_NC_006091.4_827589	0.75	1.59	0.42	0.1	0.13	0	0.00597697	0.238828	-3.298	down		unconservative_NC_006102.4_1537807	2.17	3.97	65.38	4.6	6.6	5.04	0.0349672	0.885934	-2.01237	down		unconservative_NT_472043.1_2022549	0.55	0.79	2.94	0	0.36	0	0.00226102	0.197678	-3.7521	down		unconservative_NC_006097.4_1318066	0.59	1.45	0.27	0.12	0	0.11	0.00741249	0.397848	-3.06338	down
unconservative_NC_006091.4_855652	0.56	0.4	0.63	5.31	4.92	2.63	7.95e-06	0.00132617	2.91817	up		unconservative_NC_006102.4_1552884	0.78	4.16	10.29	0.87	1.9	0.84	0.0115811	0.468362	-2.0101	down		unconservative_NT_474466.1_2032434	0	0	0	0	0	2.45	0.0177331	0.77519	5.65856	up		unconservative_NC_006098.4_1355895	0	0	0	0	0.54	0.44	0.0439681	0.917334	4.45454	up
unconservative_NC_006091.4_879249	1.78	0.8	2.11	89.3	34.55	69.25	2.11e-16	3.88e-13	5.29931	up		unconservative_NC_006102.4_1554635	1.09	0.87	1.04	0	0	0	0.000113797	0.0160717	-6.07172	down		unconservative_NT_479501.1_2044824	1.31	1.85	0	0	0	0	0.000882433	0.10801	-6.07758	down		unconservative_NC_006101.4_1510073	1.77	3.15	0.94	0.12	0.4	0.98	0.00857295	0.397848	-1.91528	down
unconservative_NC_006092.4_1005556	4.41	5.57	3.16	2.81	12.16	22.15	0.0348645	0.619059	1.37875	up		unconservative_NC_006104.4_1576512	0.62	0.48	0.39	0	0.11	0	0.0407362	0.885934	-3.26974	down		unconservative_NT_479513.1_2044867	4.59	8.46	13.63	0	0	0	1.89e-16	1.16e-13	-9.15524	down		unconservative_NC_006102.4_1552884	1.06	2.23	5.75	1.29	0.67	1.2	0.0240146	0.697022	-1.49894	down
unconservative_NC_006092.4_952177	0.19	0.66	0.63	3.75	0.65	2.63	0.0119519	0.355888	2.21664	up		unconservative_NC_006106.4_1628829	3.41	2.42	2.6	1.12	1.34	0.95	0.0318303	0.849922	-1.2497	down														unconservative_NC_006108.4_1710614	0.95	0.26	0.4	0	0	0.11	0.0126988	0.48573	-3.3513	down
unconservative_NC_006092.4_970919	0.09	0.13	0	1.14	0.91	0.49	0.00835152	0.27381	3.26965	up		unconservative_NC_006106.4_1639203	2.33	1.07	2.74	0.99	0.34	0.63	0.0395356	0.885934	-1.53115	down														unconservative_NC_006110.4_1752466	0	0	0	0.93	1.21	0	0.00324403	0.248168	5.54172	up
unconservative_NC_006092.4_990626	0	0	0	0.31	0.52	0.33	0.0329239	0.604482	4.72644	up		unconservative_NC_006107.4_1683568	0.16	0.1	0	2.86	2.24	0	0.0033868	0.182887	4.14765	up														unconservative_NC_006112.3_1777088	0.95	0.53	0.27	0.12	0	0.11	0.0240882	0.697022	-2.67763	down
unconservative_NC_006093.4_1048059	0	0	0	0.73	0.13	0.33	0.0376139	0.633571	4.83082	up		unconservative_NC_006108.4_1718881	1.4	0.19	1.04	0.12	0.11	0.21	0.0482444	0.953367	-2.32085	down														unconservative_NC_006113.4_1789177	0.12	0.26	0.13	0.47	1.35	0.33	0.0478243	0.960066	1.93299	up
unconservative_NC_006095.4_1180089	0	0	0	1.98	2.07	0.16	0.000169739	0.0137839	6.59103	up		unconservative_NC_006110.4_1752466	0	0	0	3.85	0	1.68	0.0003038	0.0278889	7.0561	up														unconservative_NC_006113.4_1795050	0.47	0.39	1.07	0.12	0	0.11	0.0118349	0.472368	-2.80701	down
unconservative_NC_006095.4_1232749	1.13	0.27	0.32	0	0	0	0.00834887	0.27381	-5.37587	down		unconservative_NC_006111.4_1771804	0.93	0.97	1.43	0.12	0.22	0.21	0.00858136	0.366404	-2.42438	down														unconservative_NC_006114.4_1819481	0	1.05	0.4	0	0	0	0.0159894	0.563102	-5.01846	down
unconservative_NC_006095.4_1235024	0	0	0	0.52	1.16	0.16	0.00880049	0.281971	5.39185	up		unconservative_NC_006112.3_1775274	0	0	0	0	12.42	8.09	2.36e-06	0.000540657	8.83782	up														unconservative_NC_006115.4_1830180	0.35	0	0	0.7	0.67	0.54	0.027632	0.71454	2.21022	up
unconservative_NC_006096.4_1260717	0	0.27	0.32	1.77	1.42	0.16	0.0379672	0.633706	2.48377	up		unconservative_NC_006113.4_1795050	3.1	3	3	1.49	0.78	1.05	0.0195274	0.636773	-1.39051	down														unconservative_NC_006115.4_1835105	2.01	1.18	0.94	0.23	0.27	0.22	0.00174662	0.168779	-2.46498	down
unconservative_NC_006097.4_1315635	1.41	0	0.53	0	0	0	0.0134428	0.385641	-5.54791	down		unconservative_NC_006114.4_1819481	1.09	0.68	2.21	0	0	0.11	0.000179728	0.0206238	-4.59906	down														unconservative_NC_006115.4_1842829	3.66	6.7	6.02	0	0	0	7.75e-16	7.12e-13	-8.47819	down
unconservative_NC_006097.4_1342667	2.81	0.66	2.95	2.91	9.06	6.89	0.0225259	0.510588	1.43637	up		unconservative_NC_006115.4_1830180	1.09	0	0	1.86	1.9	2.31	0.0123993	0.474272	2.63416	up														unconservative_NC_006127.4_1923257	4.49	7.49	7.36	0	0	3.27	0.0232385	0.697022	-2.52495	down
unconservative_NC_006097.4_1343218	1.03	2.12	1.58	0.31	0.26	0.49	0.00827511	0.27381	-2.19113	down		unconservative_NC_006115.4_1842829	26.85	21.79	39.59	0	0.11	0	7e-27	1.28e-23	-9.07892	down														unconservative_NT_456226.1_301140	22.82	28	8.16	9.93	7.96	10.46	0.0366668	0.792003	-1.06182	down
unconservative_NC_006098.4_1351544	1.13	0.66	0.32	0	0	0	0.00233228	0.118946	-5.65862	down		unconservative_NC_006127.4_1890749	0.78	0.58	0.91	0.12	0	0.11	0.0134282	0.503147	-3.01957	down														unconservative_NT_456367.1_303995	15.96	20.37	4.68	3.86	6.75	8.06	0.0481079	0.960066	-1.13932	down
unconservative_NC_006098.4_1355895	0	0	0	1.67	2.72	0.98	1.96e-06	0.000513865	6.90573	up		unconservative_NC_006127.4_1923257	23.13	21.79	25.27	0	0	9.56	0.0390647	0.885934	-2.75268	down														unconservative_NT_456430.1_305236	194.59	194.79	94.97	63.09	51.83	101.61	0.0115433	0.472368	-1.16408	down
unconservative_NC_006099.4_1390446	0.38	0.93	0.63	0	0.26	0	0.0315607	0.600481	-2.77057	down		unconservative_NC_008465.3_1846165	2.48	1.45	1.69	3.35	6.38	3.68	0.01581	0.540501	1.29399	up														unconservative_NT_456711.1_309597	194.59	194.79	94.97	63.09	51.83	101.61	0.0115857	0.472368	-1.16409	down
unconservative_NC_006100.4_1461962	0.94	1.72	1.79	0.21	0.13	0.33	0.00262535	0.130274	-2.74789	down		unconservative_NT_459802.1_882291	1.09	1.74	3.91	0	0	0	5.11e-07	0.000133908	-7.21359	down														unconservative_NT_456790.1_310500	2.25	0.92	0.27	0.58	0	0.22	0.0312935	0.7366	-2.02051	down
unconservative_NC_006102.4_1541881	0	0	0.11	0.83	0.39	0.33	0.0391565	0.64767	3.39476	up		unconservative_NT_460089.1_887049	0	0	0	0.12	1.01	0.11	0.0497826	0.953367	4.81145	up														unconservative_NT_457357.1_315668	1.77	0.92	1.47	0.7	0.13	0.11	0.00847076	0.397848	-2.088	down
unconservative_NC_006102.4_1554635	1.69	0.66	2.32	0	0	0	6.9e-06	0.00126745	-6.77199	down		unconservative_NT_463112.1_1755207	0	0	0	3.85	0	1.68	0.000299907	0.0278889	7.05609	up														unconservative_NT_459802.1_882291	1.18	1.05	1.47	0	0.27	0	7.22e-05	0.0120445	-3.70736	down
unconservative_NC_006105.4_1622171	4.97	5.17	6.53	0	2.85	2.95	0.0415033	0.668422	-1.65296	down		unconservative_NT_467071.1_2001623	0.31	0.39	0.52	0.5	1.68	1.68	0.0496663	0.953367	1.66529	up														unconservative_NT_463112.1_1755207	0	0	0	0.93	1.21	0	0.00320848	0.248168	5.54166	up
unconservative_NC_006110.4_1752466	0	0	0	2.29	0	0	0.0293595	0.592352	5.81368	up		unconservative_NT_467189.1_2001943	0	0	0	0	2.13	1.47	0.00127708	0.0868416	6.35271	up														unconservative_NT_464230.1_1986395	3.31	0.79	2.54	0.58	0.27	1.31	0.0259806	0.697022	-1.57336	down
unconservative_NC_006112.3_1776827	0.56	0.13	0.32	0	0	0	0.0428799	0.678685	-4.6409	down		unconservative_NT_467189.1_2001946	0	0.19	0.13	0.12	2.35	2	0.00407409	0.204661	3.52078	up														unconservative_NT_467071.1_2001623	0	0	0	0.23	0.4	0.33	0.0188968	0.619544	4.43976	up
unconservative_NC_006113.4_1786843	0.38	1.19	0.63	0.1	0	0	0.0073528	0.269995	-3.7627	down		unconservative_NT_467555.1_2003122	0.31	0.39	0.52	0.5	1.68	1.68	0.049461	0.953367	1.6653	up														unconservative_NT_467555.1_2003122	0	0	0	0.23	0.4	0.33	0.0188631	0.619544	4.43975	up
unconservative_NC_006113.4_1795050	1.13	2.26	7.69	0	0.26	0.16	3.46e-06	0.000706063	-4.70745	down		unconservative_NT_467599.1_2003240	0	0	0	0	2.35	2.1	0.00060188	0.0502296	6.66631	up														unconservative_NT_469192.1_2010603	13.24	8.28	10.7	4.21	4.18	7.3	0.0200168	0.644752	-1.03488	down
unconservative_NC_006114.4_1819481	1.97	0.4	2	0.42	0.65	0	0.0372589	0.633402	-2.01025	down		unconservative_NT_467821.1_2004576	0	0	0	0	2.46	2.1	0.000526172	0.0460025	6.69958	up														unconservative_NT_469206.1_2010635	2.25	1.58	1.47	0	0.4	0.76	0.0023251	0.201205	-2.1257	down
unconservative_NC_006115.4_1830180	0	1.06	0.11	2.5	2.85	2.95	0.00225667	0.118378	2.81484	up		unconservative_NT_468809.1_2009090	0	0	0	0	2.01	1.68	0.00107407	0.0758456	6.39922	up														unconservative_NT_473431.1_2028305	0.59	0.53	0.4	0	0	0.11	0.0121163	0.473311	-3.25746	down
unconservative_NC_006115.4_1842829	21.76	18.44	23.59	0.1	0	7.88	0.00890757	0.281971	-3.11281	down		unconservative_NT_468809.1_2009092	0	0	0	0	2.01	1.68	0.00105927	0.0758456	6.39926	up														unconservative_NT_475046.1_2034342	0.95	0.26	0	0	0	0	0.0303307	0.731707	-4.78003	down
unconservative_NC_006127.4_1858024	1.5	2.26	1.68	3.12	5.43	5.09	0.023658	0.523327	1.23977	up		unconservative_NT_469206.1_2010635	2.95	5.33	4.3	0	0.56	2.21	0.0143946	0.528569	-2.09217	down														unconservative_NT_476020.1_2037377	0.24	0.39	0.8	0	0	0.11	0.0254021	0.697022	-3.16086	down
unconservative_NC_006127.4_1910986	0.38	0.4	0.42	0	0	0	0.0219812	0.504468	-4.84019	down		unconservative_NT_471054.1_2017839	0	0	0	0.25	0.34	0.63	0.0201159	0.636773	4.8726	up														unconservative_NT_479501.1_2044824	1.06	1.05	0.27	0.12	0	0	0.00169518	0.168779	-3.89136	down
unconservative_NC_006127.4_1911042	0.38	0.4	0.42	0	0	0	0.0219233	0.504468	-4.84019	down		unconservative_NT_472922.1_2026229	0	0.19	0.13	0.12	2.35	2	0.00412443	0.204661	3.52086	up														unconservative_NT_479513.1_2044867	12.3	2.5	9.76	0	0	0	1.47e-13	8.98e-11	-9.05591	down
unconservative_NC_008465.3_1849012	3.38	0.93	2.42	0.42	0.52	0	0.0013261	0.0811572	-2.78726	down		unconservative_NT_472922.1_2026230	0	0.19	0.13	0.12	2.35	2	0.00410804	0.204661	3.52083	up
unconservative_NC_008465.3_1849309	0.28	0.27	0.53	0	0	0	0.0350665	0.619059	-4.68965	down		unconservative_NT_472977.1_2026483	0.47	1.26	0.52	0	0	0	0.00161007	0.100136	-5.72895	down
unconservative_NT_456226.1_301140	4.5	4.91	4.74	3.54	14.36	23.63	0.0188924	0.4564	1.44037	up		unconservative_NT_476020.1_2037377	2.17	1.74	1.56	0.12	0.22	0.11	0.000135131	0.0177214	-3.43618	down
unconservative_NT_456367.1_303995	2.34	0.8	0.84	0.73	10.22	22.48	0.00149518	0.0885534	2.91482	up		unconservative_NT_479513.1_2044867	14.44	39.23	30.61	0.25	0	0	3.7e-20	2.26e-17	-8.23269	down
unconservative_NT_456430.1_305236	48.02	32.37	34.12	53.19	93.3	151.47	0.00825748	0.27381	1.28381	up
unconservative_NT_456711.1_309597	48.02	32.37	34.12	53.19	93.3	151.47	0.00826589	0.27381	1.28381	up
unconservative_NT_457357.1_315668	2.25	0.66	2.21	0.62	0.52	0.16	0.0163861	0.425271	-1.94577	down
unconservative_NT_459802.1_882291	1.78	0.8	5.27	0.31	0	0	8.15e-05	0.00787617	-4.29376	down
unconservative_NT_463112.1_1755207	0	0	0	2.29	0	0	0.0290685	0.592352	5.81375	up
unconservative_NT_464393.1_1989067	1.97	1.46	0	0	0	0	0.00160622	0.0921572	-6.35695	down
unconservative_NT_467071.1_2001623	1.13	0.4	0.63	3.12	5.18	4.92	7.3e-05	0.00744724	2.46912	up
unconservative_NT_467189.1_2001943	0	0	0	3.12	0	3.12	0.000172674	0.0137839	7.15208	up
unconservative_NT_467189.1_2001946	0.09	0.27	0.32	3.02	0.26	0.66	0.0320334	0.600481	2.5211	up
unconservative_NT_467555.1_2003122	1.13	0.4	0.63	3.12	5.18	4.92	7.23e-05	0.00744724	2.46909	up
unconservative_NT_467599.1_2003240	0	0	0	2.81	0	0	0.0176656	0.441119	6.10213	up
unconservative_NT_467821.1_2004576	0	0	0	3.02	0	0	0.0150565	0.411664	6.20292	up
unconservative_NT_468089.1_2005654	0.66	0.27	0.42	0	0	0	0.0141494	0.399668	-5.02628	down
unconservative_NT_468809.1_2009090	0	0	0	2.6	0	0.49	0.00471502	0.196745	6.21489	up
unconservative_NT_468809.1_2009092	0	0	0	2.6	0	0.49	0.00467909	0.196745	6.21492	up
unconservative_NT_468893.1_2009468	0.19	0.27	0.21	1.35	2.07	0.98	0.0034789	0.159681	2.61006	up
unconservative_NT_472043.1_2022549	1.59	0.93	2.95	0.21	0	0.16	0.000119161	0.0104181	-3.74226	down
unconservative_NT_472922.1_2026229	0.09	0.27	0.32	3.02	0.26	0.66	0.0319456	0.600481	2.52114	up
unconservative_NT_472922.1_2026230	0.09	0.27	0.32	3.02	0.26	0.66	0.0321029	0.600481	2.52108	up
unconservative_NT_473807.1_2029859	0.19	0.27	0.21	1.35	2.07	0.98	0.00357236	0.159972	2.60992	up
unconservative_NT_474466.1_2032434	0	0	0	0	0	5.25	0.0076137	0.27381	6.81833	up
unconservative_NT_475491.1_2035777	0.75	0.93	2.11	0.31	0	0	0.00321395	0.151303	-3.25529	down
unconservative_NT_475491.1_2035778	0.75	0.93	2.11	0.31	0	0	0.00316437	0.151303	-3.25513	down
unconservative_NT_479513.1_2044867	0.09	123.11	76.77	0	0	0	1.11e-08	5.08e-06	-12.1743	down

## Sheet: Table S4
Table S4.miRNA target gene number prediction statistics
Types	All miRNA	miRNA with Target	Target gene
Known-miRNA	627	498	20686
Novel-miRNA	1209	1089	24656
Total	1836	1587	25086

## Sheet: Table S5
Table S5.Target gene annotation result statistics
#Anno_Database	Annotated_Number	300<=length<1000	length>=1000
COG_Annotation	5324	1104	4187
GO_Annotation	10322	2739	7440
KEGG_Annotation	10424	2455	7849
KOG_Annotation	12497	2851	9515
Pfam_Annotation	16253	4172	11902
Swissprot_Annotation	12600	3082	9383
eggNOG_Annotation	17731	4690	12825
nr_Annotation	18324	5048	13034
All_Annotated	18353	5065	13044

## Sheet: Table S6
Table S6. RNA oligonucleotides in this article
Name	Sequence (5′-3′)
miR-200a-3p mimic	UAACACUGUCUGGUAACGAUGU
Negative mimic	UUGUACUACACAAAAGUACUG
miR-200a-3p inhibitor	ACAUCGUUACCAGACAGUGUUA
Negative inhibitor	CAGUACUUUUGUGUAGUACAA
Si-TGF-β2	CCCUCGACAUGGAUCAGUUTT
	AACUGAUCCAUGUCGAGGGTT
Si-NC	UUCUUCGAACGUGUCACGUTT
	ACGUGACACGUUCGGAGAATT

## Sheet: Table S7
Table S7. Primers used for quantitative real-time PCR
Gene	Primer Sequences (5’-3’)	Size (bp)	Accession number
β-actin	F: GTCCACCGCAAATGCTTCTAA	78	NM_205518.1
	R: TGCGCATTTATGGGTTTTGTT
MyoG	F: CGTGTGCCACAGCCAATG	63	NM_204184.1
	R: CCGCCGGAGAGAGACCTT
MyoD1	F: GCCGCCGATGACTTCTATGA	66	NM_204214.2
	R: CAGGTCCTCGAAGAAGTGCAT
MYHC	F: GAAGGAGACCTCAACGAGATGG	138	XM_015295778.2
	R: ATTCAGGTGTCCCAAGTCATCC
Myf5	F: CCTCATGTGGGCTTGCAAA	59	NM_001030363.1
	R: CCTTCCGCCGGTCCAT
ZEB1	F: CAGTGGGAAGACCCCACATC	139	NM_001031045.3
	R: ACGCAGGCAGCAATTATCCT
Caspase-3	F: TGGCCCTCTTGAACTGAAAG	139	NM_204725.1
	R: TCCACTGTCTGCTTCAATACC
Caspase-9	F: GCTTGTCCATCCCAGTCCAA	95	XM_424580.6
	R: CAGTCTGTGGTCGCTCTTGT
miR-200a-3p	F: TAACACTGTCTGGTAACGATGT
	R: CAGGTCCAGTTTTTTTTTTTTTT
U6	F: GGGCCATGCTAATCTTCTCTGTA
	R: CAGGTCCAGTTTTTTTTTTTTTT
